# Supplementary material for: No evidence for maintenance of a sympatric Heliconius species barrier by chromosomal inversions
Source: Evol Lett. 2017 Jun 14;1(3):138–54. doi: 10.1002/evl3.12 (PMC6122123; doi:10.1002/evl3.12)
Supplement: Supplementary file 20 — Table S1. Full sample details for Heliconius melpomene crosses. Table S2. Full sample details for Heliconius cydno crosses. Table S3. Full sample details for Heliconius cydno x H. melpomene hybrid crosses. Table S4. SNP and marker information for within‐species crosses. Table S5. SNP and marker information for hybrid crosses. Table S6. Counts of raw and filtered PBHoney candidate inversions. Table S7. Locations of candidate inversions. Table S8. Locations of known trait loci. [file EVL3-1-138-s020.xlsx]

## Sheet: Table S1 - Table S1. Sample inf
Table S1. Sample information for H. melpomene crosses
KEY: Whole genome Light grey=unused Estimated coverage is for read 1 RAD stacks, assuming 27,000 PstI cut sites in Heliconius melpomene; or for whole genome assuming 292 Mb genome for 125bp read pairs	H. melpomene
	Cross 1						Cross 2						Cross 3
	MEL1						MEL3						MEL4
	ENA Sample Accession	Internal name	Total Read pairs	Mapped, deduped, realigned read pairs	Mapped, deduped realigned % of total read pairs	Estimated coverage	ENA Sample Accession	Internal name	Total Read pairs	Mapped, deduped, realigned read pairs	Mapped, deduped realigned % of total read pairs	Estimated coverage	ENA Sample Accession	Internal name	Total Read pairs	Mapped, deduped, realigned read pairs	Mapped, deduped realigned % of total read pairs	Estimated coverage
Total offspring	111						126						102
Mapped offspring	111					22.2348	122					22.6846	102					30.5566
Mother	ERS1423392	JDMo1	3673176	2445871	66.5874	45.2939	ERS657951	MEL3Mo	121648550	112590543	92.554	96.396	ERS1423394	JDMo4	4010892	2538038	63.2786	47.0007
Father	ERS1423393	JDFa1	3205316	2115736	66.0071	39.1803	ERS657952	MEL3Fa	130572628	120720841	92.4549	103.357	ERS1423395	JDFa4	1442906	998910	69.229	18.4983
Offspring	ERS1423396	1_9	1703938	994692	58.3761	18.4202	ERS657953	MEL3_4	138871157	1.29572e+08	93.3036	110.935	ERS1423632	4_6	2497400	1700891	68.1065	31.498
	ERS1423397	1_17	1619906	926035	57.166	17.1488	ERS1423507	3_16	1923001	1.43086e+06	74.4076	26.4974	ERS1423633	4_10	2798711	1.87707e+06	67.0691	34.7606
	ERS1423398	1_27	1512297	835466	55.2449	15.4716	ERS1423508	3_17	1899097	1.4039e+06	73.9248	25.9982	ERS1423634	4_11	2255064	1.45179e+06	64.3792	26.885
	ERS1423399	1_36	1566278	965028	61.6128	17.8709	ERS1423509	3_18	2157054	1547176	71.7263	28.6514	ERS1423635	4_17	3237290	2.12394e+06	65.6086	39.3323
	ERS1423400	1_37	2209509	1.57126e+06	71.1137	29.0975	ERS1423510	3_20	1844335	1323628	71.7672	24.5116	ERS1423636	4_23	3334037	2.16795e+06	65.0248	40.1472
	ERS1423401	1_39	2049263	1205634	58.8326	22.3266	ERS1423511	3_22	2481644	1773064	71.4472	32.8345	ERS1423637	4_24	1807652	1251810	69.2506	23.1817
	ERS1423402	1_42	1732723	752613	43.4353	13.9373	ERS1423512	3_23	1683307	1244592	73.9373	23.048	ERS1423638	4_25	2105876	1.44513e+06	68.6237	26.7617
	ERS1423403	1_44	2446108	1676699	68.5456	31.05	ERS1423513	3_26	1992307	1.46852e+06	73.7097	27.1949	ERS1423639	4_26	2494813	1705869	68.3766	31.5902
	ERS1423404	1_46	1954302	1.16728e+06	59.7287	21.6163	ERS1423514	3_28	1315707	974106	74.0367	18.039	ERS1423640	4_30	2662904	1788074	67.1475	33.1125
	ERS1423405	1_48	1828806	1.12122e+06	61.3091	20.7634	ERS1423515	3_29	1792924	1316256	73.4139	24.3751	ERS1423641	4_31	2769461	1.80123e+06	65.0392	33.3562
	ERS1423406	1_49	1913473	1141083	59.6341	21.1312	ERS1423516	3_31	2162830	1566995	72.4511	29.0184	ERS1423642	4_32	2859939	1.8289e+06	63.949	33.8686
	ERS1423407	1_50	2157076	1.27398e+06	59.0606	23.5922	ERS1423517	3_33	1887416	1376552	72.9332	25.4917	ERS1423643	4_36	1362820	916326	67.2375	16.969
	ERS1423408	1_52	3403009	2.15583e+06	63.3508	39.9228	ERS1423518	3_35	1043249	769618	73.7712	14.2522	ERS1423644	4_38	2621017	1.74883e+06	66.7234	32.3858
	ERS1423409	1_53	1828510	1.00072e+06	54.7288	18.5319	ERS1423519	3_38	1332887	999711	75.0034	18.5132	ERS1423645	4_39	3649818	2283187	62.5562	42.2812
	ERS1423410	1_54	2103688	1.2445e+06	59.1579	23.0463	ERS1423520	3_40	1788880	1282421	71.6885	23.7485	ERS1423646	4_40	3569584	2314163	64.83	42.8549
	ERS1423411	1_55	1677332	713539	42.5401	13.2137	ERS1423521	3_43	2013561	1.42512e+06	70.7762	26.3911	ERS1423647	4_42	2887157	1.97912e+06	68.5492	36.6504
	ERS1423412	1_56	1191483	890211	74.7145	16.4854	ERS1423522	3_46	1778084	1323980	74.461	24.5181	ERS1423648	4_43	2509040	1.66222e+06	66.2491	30.7818
	ERS1423413	1_58	1918848	1.16582e+06	60.7561	21.5892	ERS1423523	3_48	3214220	2.21048e+06	68.772	40.9349	ERS1423649	4_45	2910105	1949279	66.9831	36.0978
	ERS1423414	1_59	2372237	1.63239e+06	68.8124	30.2295	ERS1423524	3_50	1442115	1.09803e+06	76.1401	20.3338	ERS1423650	4_46	3668485	2.35352e+06	64.155	43.5836
	ERS1423415	1_60	1742261	1.06634e+06	61.2044	19.747	ERS1423525	3_54	1834179	1316206	71.76	24.3742	ERS1423651	4_47	2917037	1.86968e+06	64.0952	34.6237
	ERS1423416	1_62	2399370	1.68331e+06	70.1562	31.1724	ERS1423526	3_56	2415158	1.65953e+06	68.7129	30.732	ERS1423652	4_48	3347959	2.16731e+06	64.7352	40.1353
	ERS1423417	1_64	2220161	1339057	60.3135	24.7974	ERS1423527	3_57	1949036	1.46514e+06	75.1724	27.1322	ERS1423653	4_49	2296094	1461087	63.6336	27.0572
	ERS1423418	1_66	2435116	1670752	68.6108	30.9399	ERS1423528	3_59	1315811	1010502	76.7969	18.713	ERS1423654	4_50	3397179	2213605	65.1601	40.9927
	ERS1423419	1_67	1836287	1.11299e+06	60.6111	20.611	ERS1423529	3_62	1332176	978312	73.4371	18.1169	ERS1423655	4_51	2746064	1.84213e+06	67.0825	34.1135
	ERS1423420	1_68	1726677	736404	42.6487	13.6371	ERS1423530	3_63	1915412	1419323	74.1001	26.2838	ERS1423656	4_52	3550802	2219210	62.4988	41.0965
	ERS1423421	1_69	1750575	1031059	58.8983	19.0937	ERS1423531	3_65	1675948	1.20122e+06	71.6739	22.2447	ERS1423657	4_54	1774116	1302517	73.4178	24.1207
	ERS1423422	1_70	2120285	1.27738e+06	60.2457	23.6552	ERS1423532	3_66	2367850	1649894	69.679	30.5536	ERS1423658	4_55	2198627	1551731	70.5773	28.7358
	ERS1423423	1_75	2183838	1.30036e+06	59.5448	24.0808	ERS1423533	3_67	2508319	1732881	69.0854	32.0904	ERS1423659	4_56	2761589	1855651	67.195	34.3639
	ERS1423424	1_76	1945218	1171781	60.2391	21.6996	ERS1423534	3_68	1874151	1310018	69.8993	24.2596	ERS1423660	4_57	3279190	2077395	63.3509	38.4703
	ERS1423425	1_77	1997136	1175480	58.8583	21.7681	ERS1423535	3_69	1885683	1422980	75.4623	26.3515	ERS1423661	4_58	3351350	2163588	64.5587	40.0664
	ERS1423426	1_78	1200113	727208	60.595	13.4668	ERS1423536	3_70	1856201	1300104	70.0411	24.076	ERS1423662	4_59	3744052	2399847	64.0976	44.4416
	ERS1423427	1_79	1557965	961468	61.713	17.805	ERS1423537	3_74	1996599	1465220	73.3858	27.1337	ERS1423663	4_61	2293769	1.60789e+06	70.0984	29.7758
	ERS1423428	1_80	2570163	1718390	66.8592	31.822	ERS1423538	3_76	2631943	1690630	64.2351	31.308	ERS1423664	4_62	2529193	1732608	68.5044	32.0853
	ERS1423429	1_81	2477618	1658944	66.9572	30.7212	ERS1423539	3_77	2096792	1.54777e+06	73.8163	28.6625	ERS1423665	4_63	2448757	1.71732e+06	70.1303	31.8022
	ERS1423430	1_82	2968588	2000667	67.3946	37.0494	ERS1423540	3_82	1547193	1043176	67.4238	19.3181	ERS1423666	4_65	2139177	1.44277e+06	67.445	26.7179
	ERS1423431	1_83	2245874	1.58302e+06	70.4858	29.3152	ERS1423541	3_83	1657317	1195364	72.1265	22.1364	ERS1423667	4_67	2622081	1.81581e+06	69.2508	33.6262
	ERS1423432	1_84	1466459	683628	46.6176	12.6598	ERS1423542	3_84	1562065	1.13731e+06	72.8081	21.0613	ERS1423668	4_68	2384560	1.63559e+06	68.5907	30.2886
	ERS1423433	1_86	2645037	1.73542e+06	65.6104	32.1374	ERS1423543	3_85	1504798	1130796	75.146	20.9407	ERS1423669	4_69	1833849	1.29733e+06	70.7435	24.0246
	ERS1423434	1_87	2891663	1.88239e+06	65.0971	34.8591	ERS1423544	3_87	2615851	1870000	71.4873	34.6296	ERS1423670	4_70	2050029	1490300	72.6965	27.5981
	ERS1423435	1_88	2570666	1.74684e+06	67.9529	32.3489	ERS1423545	3_88	1679895	1.24697e+06	74.2289	23.092	ERS1423671	4_71	2262701	1622261	71.6958	30.0419
	ERS1423436	1_89	2493278	1726896	69.2621	31.9796	ERS1423546	3_89	1446341	1047786	72.4439	19.4034	ERS1423672	4_72	2222671	1.54296e+06	69.4193	28.5734
	ERS1423437	1_90	1720044	768032	44.6519	14.2228	ERS1423547	3_90	1438625	1033534	71.8418	19.1395	ERS1423673	4_73	2529261	1725422	68.2184	31.9523
	ERS1423438	1_92	1888542	1.09412e+06	57.9349	20.2616	ERS1423548	3_91	1176805	872858	74.1718	16.164	ERS1423674	4_74	3035336	2.03267e+06	66.967	37.6421
	ERS1423439	1_93	2298463	1489172	64.7899	27.5773	ERS1423549	3_92	2124247	1533860	72.2072	28.4048	ERS1423675	4_75	2010310	1.39964e+06	69.623	25.9192
	ERS1423440	1_94	1829074	1114931	60.956	20.6469	ERS1423550	3_93	1954588	1.35724e+06	69.4386	25.1341	ERS1423676	4_76	2249687	1.61026e+06	71.5771	29.8196
	ERS1423441	1_96	2812869	1877274	66.7388	34.7643	ERS1423551	3_94	2029015	1.52953e+06	75.3828	28.3246	ERS1423677	4_77	2185628	1.51037e+06	69.1046	27.9698
	ERS1423442	1_97	2078198	1.20497e+06	57.9817	22.3143	ERS1423552	3_95	2051891	1444617	70.4042	26.7522	ERS1423678	4_78	2964425	2.07082e+06	69.8557	38.3485
	ERS1423443	1_98	2541083	1738281	68.4071	32.1904	ERS1423553	3_96	2155334	1.56358e+06	72.5445	28.9551	ERS1423679	4_79	2274196	1555279	68.3881	28.8015
	ERS1423444	1_99	1998219	1221665	61.1377	22.6234	ERS1423554	3_97	1861283	1.28386e+06	68.977	23.7751	ERS1423680	4_80	2461781	1.6698e+06	67.8291	30.9223
	ERS1423445	1_100	1778633	1076389	60.5178	19.9331	ERS1423555	3_98	1657087	1.11027e+06	67.0013	20.5605	ERS1423681	4_81	2022873	1.46705e+06	72.5233	27.1677
	ERS1423446	1_102	1639254	1.0023e+06	61.1435	18.5611	ERS1423556	3_99	1589755	1.12427e+06	70.7197	20.8198	ERS1423682	4_82	2666405	1.88319e+06	70.6265	34.8738
	ERS1423447	1_103	1366527	853690	62.4715	15.8091	ERS1423557	3_100	1723163	1249622	72.5191	23.1411	ERS1423683	4_83	2006827	1473747	73.4367	27.2916
	ERS1423448	1_104	1580538	914548	57.8631	16.9361	ERS1423558	3_101	1911065	1.40814e+06	73.6837	26.0767	ERS1423684	4_84	2972713	2.06111e+06	69.3342	38.1686
	ERS1423449	1_105	1777241	1.04573e+06	58.8399	19.3653	ERS1423559	3_102	1882401	1.37383e+06	72.9827	25.4413	ERS1423685	4_85	1914071	1413532	73.8495	26.1765
	ERS1423450	1_106	1792405	1077372	60.1076	19.9513	ERS1423560	3_103	1939125	1.34251e+06	69.2327	24.8613	ERS1423686	4_86	2157013	1531409	70.9967	28.3594
	ERS1423451	1_107	2797754	1836978	65.659	34.0181	ERS1423561	3_104	2226043	1684698	75.6813	31.1981	ERS1423687	4_87	2042610	1.51197e+06	74.0214	27.9994
	ERS1423452	1_109	2838865	1.83004e+06	64.4638	33.8896	ERS1423562	3_105	922225	719282	77.9941	13.32	ERS1423688	4_88	2088823	1473124	70.5241	27.2801
	ERS1423453	1_110	1836838	1128300	61.4262	20.8944	ERS1423563	3_106	2063786	1228345	59.519	22.7471	ERS1423689	4_89	1227664	908702	74.0188	16.8278
	ERS1423454	1_111	1899280	1.12087e+06	59.0154	20.7568	ERS1423564	3_107	1170492	889818	76.0209	16.4781	ERS1423690	4_90	1931558	1363238	70.5771	25.2451
	ERS1423455	1_112	2382696	1364007	57.2464	25.2594	ERS1423565	3_108	1652435	1.28006e+06	77.4648	23.7047	ERS1423691	4_92	1946083	1.42871e+06	73.4146	26.4576
	ERS1423456	1_113	1860824	1113071	59.816	20.6124	ERS1423566	3_110	2138534	1.27414e+06	59.5803	23.5953	ERS1423692	4_93	2056461	1.49521e+06	72.708	27.6891
	ERS1423457	1_114	1576727	991264	62.8685	18.3568	ERS1423567	3_111	1477828	1.09615e+06	74.1733	20.2991	ERS1423693	4_94	2294897	1684937	73.421	31.2025
	ERS1423458	1_115	2488809	1.70232e+06	68.3988	31.5244	ERS1423568	3_112	1599586	1190600	74.4318	22.0481	ERS1423694	4_96	2007485	1451598	72.3093	26.8814
	ERS1423459	1_116	2137567	1520086	71.1129	28.1497	ERS1423569	3_113	1467225	1.10715e+06	75.4585	20.5027	ERS1423695	4_97	2125742	1499604	70.545	27.7704
	ERS1423460	1_117	2345385	1648266	70.277	30.5234	ERS1423570	3_115	2574831	1.48055e+06	57.5007	27.4175	ERS1423696	4_98	2528260	1807894	71.5074	33.4795
	ERS1423461	1_118	1707511	1.05357e+06	61.7019	19.5105	ERS1423571	3_116	2282835	1.37078e+06	60.0475	25.3849	ERS1423697	4_99	2253816	1.64833e+06	73.1352	30.5247
	ERS1423462	1_119	2029246	1219481	60.0953	22.583	ERS1423572	3_117	1461707	1.13042e+06	77.3354	20.9337	ERS1423698	4_101	2084099	1475550	70.8004	27.325
	ERS1423463	1_120	1883086	1.15383e+06	61.2735	21.3673	ERS1423573	3_118	2297411	1381040	60.1129	25.5748	ERS1423699	4_102	2078033	1463849	70.444	27.1083
	ERS1423464	1_121	1589446	951814	59.8833	17.6262	ERS1423574	3_119	1549140	1.03156e+06	66.5894	19.103	ERS1423700	4_103	2324226	1.58764e+06	68.3085	29.4008
	ERS1423465	1_122	1820696	1107151	60.8092	20.5028	ERS1423575	3_120	2232811	1.3115e+06	58.7377	24.2871	ERS1423701	4_104	2576474	1.83991e+06	71.4121	34.0725
	ERS1423466	1_123	1508320	937742	62.1713	17.3656	ERS1423576	3_121	1709036	1270091	74.3162	23.5202	ERS1423702	4_105	2148308	1564151	72.8085	28.9658
	ERS1423467	1_124	1622849	987364	60.8414	18.2845	ERS1423577	3_122	1903130	1.42724e+06	74.9941	26.4303	ERS1423703	4_106	2270651	1.65116e+06	72.7176	30.5771
	ERS1423468	1_125	1713041	1016783	59.3554	18.8293	ERS1423578	3_123	1877579	1.41169e+06	75.1865	26.1423	ERS1423704	4_107	2352493	1.66064e+06	70.5908	30.7527
	ERS1423469	1_126	1742957	1.04538e+06	59.9775	19.3589	ERS1423579	3_124	1234618	980496	79.417	18.1573	ERS1423705	4_108	2305033	1624418	70.4727	30.0818
	ERS1423470	1_127	1902177	1130575	59.4358	20.9366	ERS1423580	3_125	1626295	1.25317e+06	77.0565	23.2068	ERS1423706	4_109	2222378	1565604	70.4472	28.9927
	ERS1423471	1_128	1540892	933069	60.5538	17.2791	ERS1423581	3_126	1682631	1250961	74.3455	23.1659	ERS1423707	4_110	2680606	1.82016e+06	67.9011	33.7067
	ERS1423472	1_129	1922778	1.12592e+06	58.5571	20.8504	ERS1423582	3_127	2117819	1266110	59.7837	23.4465	ERS1423708	4_111	2646415	1.84028e+06	69.5387	34.0793
	ERS1423473	1_130	1858719	1.11917e+06	60.2117	20.7253	ERS1423583	3_128	1571726	936389	59.5771	17.3405	ERS1423709	4_113	2044803	1.49348e+06	73.0379	27.657
	ERS1423474	1_131	1649742	1.02729e+06	62.2695	19.0238	ERS1423584	3_129	1539060	927872	60.2883	17.1828	ERS1423710	4_114	2323563	1.68916e+06	72.697	31.2808
	ERS1423475	1_132	2099503	1.2654e+06	60.2714	23.4333	ERS1423585	3_130	2065297	1.24168e+06	60.1211	22.994	ERS1423711	4_115	2145618	1.54992e+06	72.2364	28.7022
	ERS1423476	1_133	1933470	1151707	59.5668	21.3279	ERS1423586	3_131	1566617	952944	60.8281	17.6471	ERS1423712	4_117	2132436	1398560	65.5851	25.8993
	ERS1423477	1_134	2331809	1608678	68.9884	29.7903	ERS1423587	3_132	2147624	1235221	57.5157	22.8745	ERS1423713	4_118	2230238	1.57129e+06	70.454	29.098
	ERS1423478	1_138	1701555	1.06055e+06	62.3284	19.6399	ERS1423588	3_133	2043808	1240243	60.683	22.9675	ERS1423714	4_120	2486017	1786609	71.8663	33.0854
	ERS1423479	1_139	1592189	999483	62.7741	18.5089	ERS1423589	3_134	1920710	1.40258e+06	73.0242	25.9737	ERS1423715	4_123	2210601	1556332	70.4031	28.821
	ERS1423480	1_140	1375766	850383	61.8116	15.7478	ERS1423590	3_135	2165649	1279767	59.0939	23.6994	ERS1423716	4_124	1768654	1229460	69.5139	22.7678
	ERS1423481	1_141	1767130	1.07703e+06	60.9482	19.9451	ERS1423591	3_136	1610467	1.24474e+06	77.2907	23.0508	ERS1423717	4_125	2437211	1692672	69.4512	31.3458
	ERS1423482	1_142	1855741	1.13208e+06	61.0042	20.9645	ERS1423592	3_137	2211196	1.33294e+06	60.2816	24.6842	ERS1423718	4_126	1525204	982544	64.4205	18.1953
	ERS1423483	1_143	2376804	1591880	66.9757	29.4793	ERS1423593	3_138	2030980	1.47315e+06	72.5342	27.2806	ERS1423719	4_127	1855556	1.3043e+06	70.2918	24.1538
	ERS1423484	1_145	2119306	1.24691e+06	58.8359	23.091	ERS1423594	3_139	1290914	993090	76.9293	18.3906	ERS1423720	4_128	2029415	1.44836e+06	71.3685	26.8215
	ERS1423485	1_146	1672074	1022944	61.1782	18.9434	ERS1423595	3_140	1782144	1.32625e+06	74.4186	24.5601	ERS1423721	4_129	2412498	1673187	69.355	30.9849
	ERS1423486	1_147	2809647	1.90315e+06	67.7364	35.2436	ERS1423596	3_141	1561637	1.20683e+06	77.28	22.3487	ERS1423722	4_130	1841037	1299038	70.5601	24.0563
	ERS1423487	1_148	1552177	904778	58.2909	16.7551	ERS1423597	3_142	1579989	1155152	73.1114	21.3917	ERS1423723	4_131	1858027	1168680	62.899	21.6422
	ERS1423488	1_149	1911247	1.1361e+06	59.443	21.0389	ERS1423598	3_144	2078447	1576052	75.8283	29.1861	ERS1423724	4_132	1983162	1416113	71.4068	26.2243
	ERS1423489	1_150	1830022	1.12107e+06	61.2601	20.7606	ERS1423599	3_147	1579652	1167536	73.911	21.621	ERS1423725	4_134	2052575	1.43398e+06	69.8626	26.5552
	ERS1423490	1_151	1596019	972160	60.9116	18.003	ERS1423600	3_148	1283559	1.02576e+06	79.9155	18.9956	ERS1423726	4_136	2193106	1.61174e+06	73.491	29.847
	ERS1423491	1_153	2245020	1300185	57.9142	24.0775	ERS1423601	3_149	1724961	1.00482e+06	58.2519	18.6078	ERS1423727	4_137	2462703	1.67901e+06	68.1775	31.0927
	ERS1423492	1_155	2648855	1.80149e+06	68.01	33.3609	ERS1423602	3_150	1948997	1417307	72.7198	26.2464	ERS1423728	4_138	2104612	1456199	69.1909	26.9666
	ERS1423493	1_157	2321088	1.59129e+06	68.5578	29.4683	ERS1423603	3_151	2388253	1355252	56.7466	25.0973	ERS1423729	4_139	2800342	1.9511e+06	69.6737	36.1315
	ERS1423494	1_160	2735162	1778435	65.0212	32.934	ERS1423604	3_152	1938283	1.46824e+06	75.7497	27.1897	ERS1423730	4_140	2567377	1.75836e+06	68.4885	32.5622
	ERS1423495	1_161	1583017	988104	62.419	18.2982	ERS1423605	3_153	1587730	1171846	73.8064	21.7009	ERS1423731	4_141	2086809	1469415	70.4144	27.2114
	ERS1423496	1_162	2380634	1637373	68.7789	30.3217	ERS1423606	3_154	2062234	1218964	59.1089	22.5734	ERS1423732	4_142	2566757	1706540	66.4862	31.6026
	ERS1423497	1_164	2055096	1057227	51.4442	19.5783	ERS1423607	3_156	1968698	1184845	60.1842	21.9416	ERS1423733	4_143	1218119	830666	68.1926	15.3827
	ERS1423498	1_166	1551013	707718	45.6294	13.1059	ERS1423608	3_157	1974714	1.4347e+06	72.6536	26.5685
	ERS1423499	1_167	1677498	691406	41.2165	12.8038	ERS1423609	3_158	1584370	945194	59.6574	17.5036
	ERS1423500	1_169	1526235	624883	40.9428	11.5719	ERS1423610	3_159	1967979	1.07409e+06	54.5784	19.8906
	ERS1423501	1_170	1911135	752906	39.3958	13.9427	ERS1423611	3_160	1719486	1294642	75.2924	23.9749
	ERS1423502	1_171	1452762	592068	40.7546	10.9642	ERS1423612	3_161	895528	698135	77.9579	12.9284
	ERS1423503	1_172	1798578	746974	41.5314	13.8329	ERS1423613	3_162	1379016	1063222	77.1	19.6893
	ERS1423504	1_173	1367904	633247	46.2932	11.7268	ERS1423614	3_163	1929633	1170416	60.6548	21.6744
	ERS1423505	1_174	1699910	730578	42.9774	13.5292	ERS1423615	3_164	1299466	986047	75.8809	18.2601
	ERS1423506	1_175	1395349	630690	45.1994	11.6794	ERS1423616	3_165	1728684	1048764	60.6683	19.4216
							ERS1423617	3_167	1026187	811563	79.0853	15.0289
							ERS1423618	3_168	1565813	926557	59.1742	17.1585
							ERS1423619	3_169	1657087	1.24364e+06	75.0499	23.0304
							ERS1423620	3_170	1403848	1.10988e+06	79.0597	20.5533
							ERS1423621	3_171	1422966	854685	60.0636	15.8275
							ERS1423622	3_173	1468460	1140337	77.6553	21.1174
							ERS1423623	3_174	2110009	1226294	58.118	22.7091
							ERS1423624	3_175	1545901	1192692	77.1519	22.0869
							ERS1423625	3_176	1115562	848272	76.0398	15.7087
							ERS1423626	3_177	1245333	703652	56.5031	13.0306
							ERS1423627	3_178	1515218	1.0988e+06	72.5178	20.3482
							ERS1423628	3_179	1588368	1.14077e+06	71.8203	21.1254
							ERS1423629	3_180	1301730	991469	76.1655	18.3605
							ERS1423630	3_181	1539813	1183191	76.8399	21.9109
							ERS1423631	3_182	1357449	1.05499e+06	77.7184	19.5368

## Sheet: Table S2 - Table S2. Sample inf
Table S2. Sample information for H. cydno crosses
KEY: Whole genome Light grey=unused Estimated coverage is for read 1 RAD stacks, assuming 27,000 PstI cut sites in Heliconius melpomene; or for whole genome assuming 292 Mb genome for 125bp read pairs	H. cydno
	Cross 1						Cross 2						Cross 3
	CYDA						CYDB						CYDE
	ENA Sample Accession	Internal name	Total Read pairs	Mapped, deduped, realigned read pairs	Mapped, deduped realigned % of total read pairs	Estimated coverage	ENA Sample Accession	Internal name	Total Read pairs	Mapped, deduped, realigned read pairs	Mapped, deduped realigned % of total read pairs	Estimated coverage	ENA Sample Accession	Internal name	Total Read pairs	Mapped, deduped, realigned read pairs	Mapped, deduped realigned % of total read pairs	Estimated coverage
Total offspring	95						77						128
Mapped offspring	95					14.6858	77					17.1121	125					17.3351
Mother	ERS657954	CYDAMo	114142977	104785416	91.8019	89.7135	ERS1423734	C2	8415	6844	81.331	0.126741	ERS1423737	C8	4090879	2.5569e+06	62.5025	47.35
Father	ERS657955	CYDAFa	134798300	122862987	91.1458	105.191	ERS1423735	C4	1982256	1.3359e+06	67.3931	24.739	ERS1423736	C7	3957869	2552232	64.485	47.2636
Offspring	ERS657956	CYDA2	124490859	114353128	91.8566	97.9051	ERS1423832	B2	1553235	1.08738e+06	70.0073	20.1366	ERS1423909	E1	1392763	1.03793e+06	74.5233	19.221
	ERS1423738	A1	1078580	768988	71.2964	14.2405	ERS1423833	B3	1442513	1.01588e+06	70.4241	18.8125	ERS1423910	E4	1522845	997378	65.4944	18.47
	ERS1423739	A3	1510277	1.18237e+06	78.2883	21.8957	ERS1423834	B4	1575063	818060	51.9383	15.1493	ERS1423911	E6	1356623	849806	62.6413	15.7372
	ERS1423740	A4	656165	469664	71.5772	8.69749	ERS1423835	B5	1699273	918752	54.0673	17.0139	ERS1423912	E8	1510779	891131	58.9849	16.5024
	ERS1423741	A5	960842	661500	68.8459	12.25	ERS1423836	B7	1080306	626786	58.0193	11.6072	ERS1423913	E9	1064639	640838	60.193	11.8674
	ERS1423742	A8	1075368	579872	53.9232	10.7384	ERS1423837	B8	1565480	670082	42.8036	12.4089	ERS1423914	E10	1105393	699082	63.2428	12.946
	ERS1423743	A9	1287125	729196	56.6531	13.5036	ERS1423838	B9	1801485	1.17097e+06	65.0005	21.6847	ERS1423915	E11	1352843	774383	57.2412	14.3404
	ERS1423744	A10	1568413	1.1644e+06	74.2406	21.5629	ERS1423839	B10	1088313	642164	59.0055	11.8919	ERS1423916	E12	1020122	657166	64.4204	12.1698
	ERS1423745	A12	688107	566882	82.3828	10.4978	ERS1423840	B13	1602773	876782	54.7041	16.2367	ERS1423917	E13	990663	641230	64.7274	11.8746
	ERS1423746	A13	913751	734956	80.4328	13.6103	ERS1423841	B15	1844060	961730	52.1528	17.8098	ERS1423918	E14	997878	655984	65.7379	12.1479
	ERS1423747	A15	1043876	796446	76.2969	14.749	ERS1423842	B16	758150	451936	59.6104	8.36919	ERS1423919	E17	976478	649491	66.5136	12.0276
	ERS1423748	A16	1429075	1096177	76.7054	20.2996	ERS1423843	B17	1673463	784846	46.8995	14.5342	ERS1423920	E18	1783760	1.06137e+06	59.5018	19.655
	ERS1423749	A17	1370117	991831	72.3902	18.3672	ERS1423844	B18	1035996	624670	60.2965	11.568	ERS1423921	E19	899440	668070	74.2763	12.3717
	ERS1423750	A19	1005856	767064	76.2599	14.2049	ERS1423845	B19	1823505	993982	54.5094	18.4071	ERS1423922	E20	1537714	1.01738e+06	66.1617	18.8403
	ERS1423751	A20	1104522	865023	78.3165	16.0189	ERS1423846	B20	1316093	750706	57.0405	13.902	ERS1423923	E21	1363809	897526	65.8102	16.6209
	ERS1423752	A21	633638	456952	72.1155	8.46206	ERS1423847	B23	1063227	579000	54.4569	10.7222	ERS1423924	E22	1533515	947272	61.7713	17.5421
	ERS1423753	A22	1211885	957463	79.0061	17.7308	ERS1423848	B24	1358483	820221	60.3777	15.1893	ERS1423925	E23	1030687	813294	78.908	15.061
	ERS1423754	A23	1550096	1.13808e+06	73.4199	21.0755	ERS1423849	B25	932353	565506	60.6537	10.4723	ERS1423926	E24	1394498	916109	65.6945	16.965
	ERS1423755	A24	1108301	748804	67.5633	13.8667	ERS1423850	B26	1158656	754400	65.1099	13.9704	ERS1423927	E25	1673626	1214005	72.5374	22.4816
	ERS1423756	A25	947435	760137	80.231	14.0766	ERS1423851	B28	1014837	694426	68.4274	12.8598	ERS1423928	E26	659389	504378	76.4916	9.34032
	ERS1423757	A26	1214678	762344	62.761	14.1175	ERS1423852	B29	1173984	711815	60.6324	13.1818	ERS1423929	E27	1329143	938098	70.5791	17.3722
	ERS1423758	A27	835186	616831	73.8555	11.4228	ERS1423853	B30	1096365	654632	59.7093	12.1228	ERS1423930	E28	1358426	890076	65.5226	16.4829
	ERS1423759	A28	1155732	822550	71.1713	15.2324	ERS1423854	B31	1789699	1026877	57.3771	19.0162	ERS1423931	E29	1326894	1.03025e+06	77.6438	19.0787
	ERS1423760	A29	1207437	847456	70.1864	15.6936	ERS1423855	B32	1743466	1041185	59.7193	19.2812	ERS1423932	E31	1361173	837921	61.5587	15.5171
	ERS1423761	A30	1108830	697861	62.9367	12.9234	ERS1423856	B33	1352879	841920	62.2317	15.5911	ERS1423933	E32	1419333	1001017	70.5273	18.5374
	ERS1423762	A31	1242534	552775	44.4877	10.2366	ERS1423857	B34	1355426	892072	65.8148	16.5198	ERS1423934	E34	1005948	749066	74.4637	13.8716
	ERS1423763	A37	1217419	674958	55.4417	12.4992	ERS1423858	B35	1821841	1244705	68.3213	23.0501	ERS1423935	E36	1458465	1.0429e+06	71.5065	19.3129
	ERS1423764	A38	1165977	622006	53.3463	11.5186	ERS1423859	B36	1715968	1.15061e+06	67.0531	21.3076	ERS1423936	E37	1246652	870286	69.8099	16.1164
	ERS1423765	A40	964441	311521	32.3007	5.76891	ERS1423860	B38	1443551	957076	66.3001	17.7236	ERS1423937	E38	1769876	1.23163e+06	69.5887	22.808
	ERS1423766	A41	1485902	869178	58.4949	16.0959	ERS1423861	B39	1735169	1251022	72.098	23.1671	ERS1423938	E39	1588882	1.03872e+06	65.3746	19.2356
	ERS1423767	A42	880207	478954	54.4137	8.86951	ERS1423862	B40	1158685	741396	63.9859	13.7295	ERS1423939	E40	1717013	1049323	61.1133	19.4319
	ERS1423768	A43	1272979	997534	78.3622	18.4729	ERS1423863	B41	1582725	959444	60.6197	17.7675	ERS1423940	E41	1206728	735383	60.9402	13.6182
	ERS1423769	A44	1105799	593178	53.6424	10.9848	ERS1423864	B42	1267229	793447	62.6128	14.6935	ERS1423941	E43	1248251	962815	77.1331	17.8299
	ERS1423770	A45	964402	790745	81.9933	14.6434	ERS1423865	B43	1388214	749934	54.0215	13.8877	ERS1423942	E44	1426736	1105317	77.4717	20.4688
	ERS1423771	A46	973572	649015	66.6633	12.0188	ERS1423866	B45	1821784	1.03519e+06	56.8231	19.1703	ERS1423943	E46	558687	444210	79.5095	8.2261
	ERS1423772	A47	1165315	917326	78.7191	16.9875	ERS1423867	B46	1291543	975452	75.5261	18.0639	ERS1423944	E47	1260643	807528	64.0568	14.9542
	ERS1423773	A48	1493306	1.10332e+06	73.8845	20.4319	ERS1423868	B47	1491402	999792	67.0371	18.5147	ERS1423945	E49	1022724	677214	66.2167	12.541
	ERS1423774	A50	1098817	779490	70.939	14.435	ERS1423869	B48	2259395	1386832	61.3807	25.6821	ERS1423946	E50	1636409	1212902	74.1197	22.4611
	ERS1423775	A51	1120933	800352	71.4005	14.8213	ERS1423870	B50	1891802	1.15387e+06	60.9932	21.368	ERS1423947	E51	886642	606162	68.366	11.2252
	ERS1423776	A53	939752	669594	71.2521	12.3999	ERS1423871	B51	1487186	904566	60.824	16.7512	ERS1423948	E53	1151471	875826	76.0615	16.219
	ERS1423777	A54	1214937	867498	71.4028	16.0648	ERS1423872	B54	1604664	983212	61.2721	18.2076	ERS1423949	E54	1494554	1.13334e+06	75.8312	20.9878
	ERS1423778	A56	1184037	866208	73.1572	16.0409	ERS1423873	B55	1203288	664852	55.253	12.3121	ERS1423950	E55	972954	736764	75.7244	13.6438
	ERS1423779	A57	973137	756536	77.742	14.0099	ERS1423874	B57	1419818	1.0246e+06	72.164	18.974	ERS1423951	E56	1525223	1.12122e+06	73.5119	20.7633
	ERS1423780	A58	1197713	878760	73.3698	16.2733	ERS1423875	B58	1566456	938984	59.9432	17.3886	ERS1423952	E57	1535776	1.03679e+06	67.5095	19.1999
	ERS1423781	A60	659500	454986	68.9895	8.42566	ERS1423876	B61	1556469	1133152	72.8027	20.9843	ERS1423953	E58	1487243	1089082	73.2282	20.1682
	ERS1423782	A61	1206848	895631	74.2124	16.5858	ERS1423877	B62	1471946	933468	63.4172	17.2864	ERS1423954	E59	1249722	839049	67.1389	15.5379
	ERS1423783	A66	1580206	1.10167e+06	69.7169	20.4013	ERS1423878	B63	1169187	746228	63.8246	13.819	ERS1423955	E62	1386660	1057837	76.2867	19.5896
	ERS1423784	A67	1278981	960822	75.124	17.793	ERS1423879	B64	1527561	948456	62.0896	17.564	ERS1423956	E64	1338869	930320	69.4855	17.2281
	ERS1423785	A69	978297	797836	81.5536	14.7747	ERS1423880	B65	1518249	938788	61.8336	17.385	ERS1423957	E65	2045498	1433286	70.0703	26.5423
	ERS1423786	A73	1263156	929258	73.5663	17.2085	ERS1423881	B66	1528098	860798	56.3313	15.9407	ERS1423958	E66	1188491	858098	72.2007	15.8907
	ERS1423787	A74	1386691	1.06545e+06	76.834	19.7306	ERS1423882	B71	1639592	1124426	68.5796	20.8227	ERS1423959	E67	1521447	1.00192e+06	65.8529	18.554
	ERS1423788	A76	1267960	874660	68.9817	16.1974	ERS1423883	B72	1777123	1320483	74.3045	24.4534	ERS1423960	E68	967934	706424	72.9827	13.0819
	ERS1423789	A78	1579516	1187798	75.2001	21.9963	ERS1423884	B73	1329589	923478	69.4559	17.1015	ERS1423961	E70	833197	508768	61.0622	9.42164
	ERS1423790	A79	1376788	1.08207e+06	78.594	20.0384	ERS1423885	B75	1466854	1.11549e+06	76.0463	20.6572	ERS1423962	E71	1312417	1.01077e+06	77.0157	18.7179
	ERS1423791	A80	1090065	679416	62.3281	12.5818	ERS1423886	B76	1526700	1069404	70.0468	19.8038	ERS1423963	E72	1382170	967148	69.9731	17.9101
	ERS1423792	A81	1723916	1.20624e+06	69.9707	22.3377	ERS1423887	B79	449804	348834	77.5524	6.45989	ERS1423964	E73	1143731	889886	77.8056	16.4794
	ERS1423793	A83	1091921	877512	80.3641	16.2502	ERS1423888	B80	1789039	1.2774e+06	71.4016	23.6556	ERS1423965	E74	1480840	934980	63.1385	17.3144
	ERS1423794	A85	1021141	801266	78.4678	14.8383	ERS1423889	B82	1406546	1.00593e+06	71.5176	18.6283	ERS1423966	E75	1096905	858248	78.2427	15.8935
	ERS1423795	A86	1134356	888715	78.3453	16.4577	ERS1423890	B83	1409036	1001392	71.0693	18.5443	ERS1423967	E76	1117364	881285	78.8718	16.3201
	ERS1423796	A87	1129945	812222	71.8815	15.0411	ERS1423891	B84	1327673	952442	71.7377	17.6378	ERS1423968	E77	1378864	1056646	76.6316	19.5675
	ERS1423797	A88	1459537	1065931	73.0321	19.7395	ERS1423892	B85	1345134	994992	73.9698	18.4258	ERS1423969	E78	703415	533098	75.7872	9.87219
	ERS1423798	A89	1124751	792442	70.4549	14.6749	ERS1423893	B88	1592791	1102435	69.214	20.4155	ERS1423970	E79	1321618	1.03407e+06	78.2424	19.1494
	ERS1423799	A90	813661	560430	68.8776	10.3783	ERS1423894	B89	1844574	1.23273e+06	66.8303	22.8284	ERS1423971	E83	1052500	690598	65.6151	12.7889
	ERS1423800	A91	1428967	1.05304e+06	73.6923	19.5007	ERS1423895	B90	1738160	1.31242e+06	75.5065	24.3042	ERS1423972	E84	1691791	1278437	75.5671	23.6748
	ERS1423801	A92	1199975	937848	78.1557	17.3676	ERS1423896	B91	1493800	1.10327e+06	73.8569	20.431	ERS1423973	E85	1679036	1181261	70.3535	21.8752
	ERS1423802	A93	1341098	945351	70.4908	17.5065	ERS1423897	B92	1396037	813659	58.2835	15.0678	ERS1423974	E86	1016971	817820	80.4173	15.1448
	ERS1423803	A94	991240	726236	73.2655	13.4488	ERS1423898	B93	920557	653918	71.035	12.1096	ERS1423975	E87	1616484	1.18802e+06	73.4944	22.0005
	ERS1423804	A95	1375979	1066733	77.5254	19.7543	ERS1423899	B94	1707569	1060528	62.1075	19.6394	ERS1423976	E88	979609	765602	78.1538	14.1778
	ERS1423805	A96	1252190	783572	62.5762	14.5106	ERS1423900	B96	960731	724558	75.4173	13.4177	ERS1423977	E89	1477337	1116229	75.5568	20.6709
	ERS1423806	A97	1000028	763480	76.3458	14.1385	ERS1423901	B97	1012806	605748	59.8088	11.2175	ERS1423978	E90	1352588	1040978	76.9619	19.2774
	ERS1423807	A98	915808	614133	67.0591	11.3728	ERS1423902	B101	2218280	1484863	66.9376	27.4975	ERS1423979	E91	1288635	960424	74.5303	17.7856
	ERS1423808	A99	1227621	703738	57.3253	13.0322	ERS1423903	B102	1570759	1.17358e+06	74.7142	21.733	ERS1423980	E94	1354217	1.01522e+06	74.9675	18.8004
	ERS1423809	A101	1172476	773002	65.929	14.3149	ERS1423904	B105	1699056	1.18979e+06	70.0264	22.0331	ERS1423981	E95	1348605	981029	72.744	18.1672
	ERS1423810	A102	953945	730864	76.6149	13.5345	ERS1423905	B106	1433856	994354	69.3482	18.414	ERS1423982	E96	1205775	951286	78.8942	17.6164
	ERS1423811	A109	921160	552192	59.9453	10.2258	ERS1423906	B107	1028171	608956	59.2271	11.277	ERS1423983	E97	971289	767002	78.9674	14.2037
	ERS1423812	A111	1267352	789992	62.3341	14.6295	ERS1423907	B108	1246797	697388	55.9343	12.9146	ERS1423984	E98	1489055	1.11568e+06	74.9253	20.6607
	ERS1423813	A113	1090278	641154	58.8065	11.8732	ERS1423908	B109	1345459	806848	59.9682	14.9416	ERS1423985	E100	1486728	1149029	77.2858	21.2783
	ERS1423814	A114	1069860	648736	60.6375	12.0136							ERS1423986	E102	919041	684912	74.5246	12.6835
	ERS1423815	A115	999523	610666	61.0958	11.3086							ERS1423987	E103	1250554	940588	75.2137	17.4183
	ERS1423816	A116	1265148	778492	61.5336	14.4165							ERS1423988	E104	1256655	937912	74.6356	17.3687
	ERS1423817	A117	1211175	763894	63.0704	14.1462							ERS1423989	E105	1439319	1.13552e+06	78.8926	21.0281
	ERS1423818	A118	1163659	739582	63.5566	13.696							ERS1423990	E106	833781	651224	78.1049	12.0597
	ERS1423819	A120	1564649	1069255	68.3383	19.801							ERS1423991	E110	1288479	994021	77.1469	18.4078
	ERS1423820	A121	1116183	632265	56.6453	11.7086							ERS1423992	E111	1333186	873456	65.5164	16.1751
	ERS1423821	A123	1015738	662238	65.1977	12.2637							ERS1423993	E112	1075837	866668	80.5576	16.0494
	ERS1423822	A124	1067595	738176	69.1438	13.6699							ERS1423994	E113	1034489	816154	78.8944	15.114
	ERS1423823	A125	1016038	631999	62.2023	11.7037							ERS1423995	E114	1045591	846518	80.9608	15.6763
	ERS1423824	A126	923060	708896	76.7985	13.1277							ERS1423996	E115	1472734	1.1412e+06	77.4883	21.1333
	ERS1423825	A127	1129674	745515	65.9938	13.8058							ERS1423997	E116	1335784	1.02966e+06	77.0826	19.0677
	ERS1423826	A128	1298155	839262	64.6504	15.5419							ERS1423998	E117	1213662	970776	79.9874	17.9773
	ERS1423827	A129	1081088	711469	65.8105	13.1754							ERS1423999	E118	1275828	1.01247e+06	79.3582	18.7495
	ERS1423828	A130	903979	634650	70.2063	11.7528							ERS1424000	E119	1163781	927608	79.7064	17.1779
	ERS1423829	A131	875847	680066	77.6467	12.5938							ERS1424001	E120	1202734	930492	77.3648	17.2313
	ERS1423830	A132	1124114	698236	62.1143	12.9303							ERS1424002	E121	1252168	962350	76.8547	17.8213
	ERS1423831	A133	1158426	774064	66.8204	14.3345							ERS1424003	E122	1241791	977132	78.6874	18.095
													ERS1424004	E123	1585461	1221250	77.0281	22.6157
													ERS1424005	E124	1344345	1.03537e+06	77.0164	19.1734
													ERS1424006	E125	1376459	1.00821e+06	73.2469	18.6706
													ERS1424007	E126	1577972	1.17548e+06	74.4933	21.7682
													ERS1424008	E127	1761099	1318030	74.8413	24.408
													ERS1424009	E128	1322128	1.01661e+06	76.8916	18.826
													ERS1424010	E129	1500107	908972	60.5938	16.8328
													ERS1424011	E130	1168704	770038	65.8882	14.26
													ERS1424012	E131	1306198	880315	67.3952	16.3021
													ERS1424013	E132	1441602	962290	66.7514	17.8202
													ERS1424014	E133	1634316	1.20433e+06	73.6903	22.3025
													ERS1424015	E134	1694155	1309999	77.3246	24.2592
													ERS1424016	E135	1432415	1127754	78.731	20.8843
													ERS1424017	E136	1529609	1141353	74.6173	21.1362
													ERS1424018	E137	1621103	1.24714e+06	76.9316	23.0952
													ERS1424019	E138	1544042	990289	64.1361	18.3387
													ERS1424020	E139	1283929	1.01946e+06	79.4014	18.8788
													ERS1424021	E140	1531715	1159393	75.6925	21.4702
													ERS1424022	E141	1353416	1029285	76.0509	19.0608
													ERS1424023	E142	1286613	1.00207e+06	77.8842	18.5568
													ERS1424024	E143	1064178	751950	70.6601	13.925
													ERS1424025	E144	1255264	988215	78.7257	18.3003
													ERS1424026	E145	1390530	1.0572e+06	76.0285	19.5778
													ERS1424027	E147	1101174	851390	77.3166	15.7665
													ERS1424028	E148	1301718	982654	75.489	18.1973
													ERS1424029	E149	1462884	1112995	76.0822	20.611
													ERS1424030	E150	963556	761782	79.0594	14.1071
													ERS1424031	E151	1159215	904093	77.9918	16.7425
													ERS1424032	E152	1188415	894698	75.285	16.5685
													ERS1424033	E153	1149737	883046	76.8042	16.3527
													ERS1424034	E154	1405789	1.06677e+06	75.8843	19.755
													ERS1424035	E155	1235407	887748	71.8587	16.4398
													ERS1424036	E156	1037654	815517	78.5924	15.1022

## Sheet: Table S3 - Table S3. Sample inf
Table S3. Sample information for hybrid crosses
H. cydno x H. melpomene hybrids
Cross 1								Cross 2								Cross 3								Cross 4
C6								C26								C29								C1
ENA Sample Accession	Internal name	Brood	Description	Total Read pairs	Mapped, deduped, realigned read pairs	Mapped, deduped realigned % of total read pairs	Estimated offspring coverage	ENA Sample Accession	Internal name	Brood	Description	Total Read pairs	Mapped, deduped, realigned read pairs	Mapped, deduped realigned % of total read pairs	Estimated offspring coverage	ENA Sample Accession	Internal name	Brood	Description	Total Read pairs	Mapped, deduped, realigned read pairs	Mapped, deduped realigned % of total read pairs	Estimated offspring coverage	ENA Sample Accession	Internal name	Brood	Description	Total Read pairs	Mapped, deduped, realigned read pairs	Mapped, deduped realigned % of total read pairs	Estimated offspring coverage
191 sequenced; 11 rejected (grey shading); 10 parents; 170 mapped offspring. Bold=50bp							18.544	105 sequenced; 8 rejected (grey shading); 9 parents; 88 mapped offspring. Bold=50bp							30.4448	77 sequenced; 3 rejected (grey shading); 6 parents; 68 mapped offspring. Bold=50bp							21.3543	9 sequenced; 4 parents; 5 mapped offspring							27.8304
ERS1422965	13040	C6	Stock H. cydno mother	1689454	1.22928e+06	72.7619	22.7644	ERS1423161	13411	C26	Stock H. cydno mother	5251468	4881109	92.9475	90.3909	ERS1423266	13428	C29	Stock H. cydno mother	5511593	5124961	92.9851	94.9067	ERS1423343	13005	C1	Stock H. cydno mother	3309365	1961945	59.2846	36.3323
ERS1422966	13024	C6	Wild H. melpomene father	1953644	1.4471e+06	74.0719	26.7982	ERS1423162	13334	C26	Wild H. melpomene father	5482545	5056725	92.2332	93.6431	ERS1423267	13376	C29	Wild H. melpomene father	4817704	4584021	95.1495	84.8893	ERS1423344	13006	C1	Wild H. melpomene father	1551663	1200326	77.3574	22.2283
ERS1422972	13096	C8	Backcross offspring	1112388	948578	85.2741	17.5663	ERS1423163	13453	C32	Stock H. cydno mother	4615775	4280141	92.7285	79.2619	ERS1423268	13911	C70	Stock H. cydno mother	2018715	1871121	92.6887	34.6504	ERS1423345	13031	C3	Stock H. cydno mother	1849793	1.36938e+06	74.0286	25.3588
ERS1422973	13135	C8	Backcross offspring	1436856	1.15969e+06	80.7106	21.4758	ERS1423164	13447	C32	Backcross offspring	1718175	1310499	76.2727	24.2685	ERS1423269	13818	C70	Backcross offspring	997203	789684	79.1898	14.6238	ERS1423346	13020	C3	F1 hybrid father	1146636	916828	79.9581	16.9783
ERS1422974	13144	C8	Backcross offspring	1669315	1293958	77.5143	23.9622	ERS1423165	13452	C32	Backcross offspring	1738606	1311883	75.456	24.2941	ERS1423270	13830	C70	Backcross offspring	921522	864202	93.7799	16.0037	ERS1423347	13047	C3	Backcross offspring	2484509	1.67933e+06	67.5921	31.0987
ERS1422975	13146	C8	Backcross offspring	1445534	1.15127e+06	79.6434	21.3199	ERS1423166	13454	C32	Backcross offspring	1817335	1.41872e+06	78.0657	26.2725	ERS1423271	13831	C70	Backcross offspring	945905	734226	77.6215	13.5968	ERS1423348	13049	C3	Backcross offspring	441003	308271	69.9022	5.70872
ERS1422976	13147	C8	Backcross offspring	1050346	881738	83.9474	16.3285	ERS1423167	13479	C32	Backcross offspring	591241	489998	82.8761	9.07403	ERS1423272	13832	C70	Backcross offspring	846249	690492	81.5944	12.7869	ERS1423349	13050	C3	Backcross offspring	5825801	3.47735e+06	59.6888	64.3954
ERS1422977	13148	C8	Backcross offspring	1427812	1157238	81.0497	21.4303	ERS1423168	13482	C32	Backcross offspring	951568	756750	79.5266	14.0139	ERS1423273	13858	C70	Backcross offspring	912503	738905	80.9756	13.6834	ERS1423350	13051	C3	Backcross offspring	1978157	1463961	74.0063	27.1104
ERS1422978	13149	C8	Backcross offspring	2393585	1583921	66.1736	29.3319	ERS1423169	13486	C32	Backcross offspring	4005211	3749664	93.6196	69.4382	ERS1423274	13863	C70	Backcross offspring	1545279	1.12563e+06	72.8431	20.845	ERS1423351	13057	C3	Backcross offspring	705792	585292	82.927	10.8387
ERS1422979	13150	C8	Backcross offspring	1465234	1071938	73.1581	19.8507	ERS1423170	13487	C32	Backcross offspring	2078481	1945887	93.6206	36.0349	ERS1423275	13865	C70	Backcross offspring	1059977	839804	79.2285	15.5519
ERS1422980	13151	C8	Backcross offspring	1463180	1.20772e+06	82.5409	22.3652	ERS1423171	13488	C32	Backcross offspring	3496759	3241760	92.7076	60.0326	ERS1423276	13881	C70	Backcross offspring	1685376	1.30288e+06	77.3048	24.1273
ERS1422981	13152	C8	Backcross offspring	1563443	1290856	82.565	23.9047	ERS1423172	13490	C32	Backcross offspring	1555873	1186067	76.2316	21.9642	ERS1423277	13887	C70	Backcross offspring	1043504	834099	79.9325	15.4463
ERS1422982	13153	C8	Backcross offspring	1703566	1.38055e+06	81.0388	25.5657	ERS1423173	13492	C32	Backcross offspring	753988	576582	76.471	10.6774	ERS1423278	13888	C70	Backcross offspring	867633	713799	82.2697	13.2185
ERS1422983	13154	C8	Backcross offspring	1564212	1280656	81.8723	23.7159	ERS1423174	13507	C32	Backcross offspring	2475793	1.70713e+06	68.953	31.6136	ERS1423279	13890	C70	Backcross offspring	1550419	1126620	72.6655	20.8633
ERS1422984	13155	C8	Backcross offspring	2351191	1.49536e+06	63.6003	27.6919	ERS1423175	13512	C32	Backcross offspring	1308646	926444	70.7941	17.1564	ERS1423280	13894	C70	Backcross offspring	1374018	929713	67.6638	17.2169
ERS1422985	13157	C8	Backcross offspring	2114050	1.56592e+06	74.0718	28.9984	ERS1423176	13513	C32	Backcross offspring	3354539	3151434	93.9454	58.3599	ERS1423281	13901	C70	Backcross offspring	1650912	978818	59.2896	18.1263
ERS1422986	13161	C8	Backcross offspring	1250759	995654	79.6039	18.438	ERS1423177	13514	C32	Backcross offspring	1123426	845590	75.2689	15.6591	ERS1423282	13905	C70	Backcross offspring	957887	727154	75.9123	13.4658
ERS1422987	13162	C8	Backcross offspring	1762731	1420710	80.5971	26.3094	ERS1423178	13515	C32	Backcross offspring	941420	713812	75.823	13.2188	ERS1423283	13915	C70	Backcross offspring	656473	521912	79.5025	9.66505
ERS1422988	13165	C8	Backcross offspring	1380475	1144254	82.8884	21.1899	ERS1423179	13528	C32	Backcross offspring	1298747	1.07403e+06	82.6977	19.8895	ERS1423284	13925	C70	Backcross offspring	944469	641036	67.8727	11.871
ERS1422989	13167	C8	Backcross offspring	2216540	1609694	72.6219	29.8091	ERS1423180	13530	C32	Backcross offspring	809156	631690	78.0678	11.698	ERS1423285	13942	C70	Backcross offspring	758877	502105	66.1642	9.29824
ERS1422990	13170	C8	Backcross offspring	1169632	862540	73.7446	15.973	ERS1423181	13532	C32	Backcross offspring	1796101	1.16858e+06	65.0621	21.6404	ERS1423286	13945	C70	Backcross offspring	1581297	1145696	72.4529	21.2166
ERS1422991	13171	C8	Backcross offspring	1225102	949806	77.5287	17.589	ERS1423182	13537	C32	Backcross offspring	4452178	4158234	93.3977	77.0043	ERS1423287	14002	C70	Backcross offspring	834188	595918	71.437	11.0355
ERS1422992	13176	C8	Backcross offspring	1399792	1099332	78.5354	20.358	ERS1423183	13538	C32	Backcross offspring	3016493	2825647	93.6732	52.3268	ERS1423288	14012	C70	Backcross offspring	1203662	970974	80.6684	17.981
ERS1422993	13181	C8	Backcross offspring	434679	357016	82.1333	6.61141	ERS1423184	13539	C32	Backcross offspring	3322354	3107292	93.5268	57.5424	ERS1423289	14017	C70	Backcross offspring	828666	667792	80.5864	12.3665
ERS1422994	13183	C8	Backcross offspring	761334	622604	81.7781	11.5297	ERS1423185	13542	C32	Backcross offspring	778690	523632	67.2452	9.69688	ERS1423290	14018	C70	Backcross offspring	6379633	5957779	93.3875	110.329
ERS1422995	13185	C8	Backcross offspring	1599919	1249918	78.1238	23.1466	ERS1423186	13549	C32	Backcross offspring	870227	821373	94.3861	15.2106	ERS1423291	14037	C70	Backcross offspring	2753601	2566372	93.2006	47.5254
ERS1422996	13186	C8	Backcross offspring	1601209	1.19566e+06	74.6725	22.1419	ERS1423187	13551	C32	Backcross offspring	7597404	7159662	94.2383	132.586	ERS1423292	13897	C71	Stock H. cydno mother	6358834	4280636	67.3179	79.271
ERS1422997	13188	C8	Backcross offspring	1495646	1.1978e+06	80.0858	22.1815	ERS1423188	13555	C32	Backcross offspring	1283594	1215642	94.7061	22.5119	ERS1423293	13803	C71	Backcross offspring	1834601	1.20101e+06	65.4641	22.2408
ERS1422998	13189	C8	Backcross offspring	2281841	1645507	72.1131	30.4724	ERS1423189	13558	C32	Backcross offspring	4051274	3797439	93.7344	70.3229	ERS1423294	13811	C71	Backcross offspring	1496574	1.14196e+06	76.3048	21.1474
ERS1422999	13191	C8	Backcross offspring	593938	461430	77.6898	8.54499	ERS1423190	13559	C32	Backcross offspring	820634	650008	79.2081	12.0372	ERS1423295	13812	C71	Backcross offspring	1991929	1.25187e+06	62.847	23.1827
ERS1423000	13193	C8	Backcross offspring	1046892	828329	79.1227	15.3394	ERS1423191	13560	C32	Backcross offspring	1119262	859374	76.7804	15.9143	ERS1423296	13817	C71	Backcross offspring	957540	722407	75.4441	13.3779
ERS1423001	13198	C8	Backcross offspring	1744573	1.40803e+06	80.7091	26.0746	ERS1423192	13562	C32	Backcross offspring	2535266	2380623	93.9003	44.0856	ERS1423297	13843	C71	Backcross offspring	3349154	3131108	93.4895	57.9835
ERS1423002	13199	C8	Backcross offspring	2741359	1619737	59.0852	29.9951	ERS1423193	13563	C32	Backcross offspring	808268	647714	80.136	11.9947	ERS1423298	13848	C71	Backcross offspring	1736207	1326812	76.4202	24.5706
ERS1423003	13200	C8	Backcross offspring	1713678	1283984	74.9256	23.7775	ERS1423194	13564	C32	Backcross offspring	1865831	1244358	66.6919	23.0437	ERS1423299	13852	C71	Backcross offspring	574574	454498	79.1016	8.41662
ERS1423004	13206	C8	Backcross offspring	761565	589809	77.447	10.9224	ERS1423195	13567	C32	Backcross offspring	5775660	5288295	91.5617	97.9314	ERS1423300	13885	C71	Backcross offspring	1656854	1280285	77.272	23.709
ERS1423005	13207	C8	Backcross offspring	353214	253732	71.8352	4.69874	ERS1423196	13574	C32	Backcross offspring	2411372	2221737	92.1358	41.1433	ERS1423301	13886	C71	Backcross offspring	2557604	2387780	93.36	44.2181
ERS1423006	13209	C8	Backcross offspring	8733080	4351294	49.8254	80.5795	ERS1423197	13579	C32	Backcross offspring	3154785	2953523	93.6204	54.6949	ERS1423302	13939	C71	Backcross offspring	1243031	990642	79.6956	18.3452
ERS1423007	13211	C8	Backcross offspring	1562468	1260835	80.6951	23.3488	ERS1423198	13547	C36	Stock H. cydno mother	6709902	6128326	91.3326	113.488	ERS1423303	13940	C71	Backcross offspring	1283836	842204	65.6006	15.5964
ERS1423008	13219	C8	Backcross offspring	1242499	981780	79.0166	18.1811	ERS1423199	13484	C36	Backcross offspring	1599942	1224440	76.5303	22.6748	ERS1423304	13948	C71	Backcross offspring	1272176	998780	78.5096	18.4959
ERS1423009	13222	C8	Backcross offspring	1664284	1284471	77.1786	23.7865	ERS1423200	13529	C36	Backcross offspring	1087157	850498	78.2314	15.75	ERS1423305	13965	C71	Backcross offspring	1053310	776780	73.7466	14.3848
ERS1423010	13227	C8	Backcross offspring	1181859	967628	81.8734	17.919	ERS1423201	13583	C36	Backcross offspring	3072813	2884363	93.8672	53.4141	ERS1423306	13983	C71	Backcross offspring	913220	744806	81.5582	13.7927
ERS1423011	13228	C8	Backcross offspring	2338805	1703600	72.8406	31.5481	ERS1423202	13586	C36	Backcross offspring	1462307	1028456	70.3311	19.0455	ERS1423307	13910	C72	Stock H. cydno mother	2551517	2364324	92.6635	43.7838
ERS1423012	13229	C8	Backcross offspring	1163081	879530	75.6207	16.2876	ERS1423203	13587	C36	Backcross offspring	2581799	1822320	70.5833	33.7467	ERS1423308	13739	C72	Backcross offspring	407439	335573	82.3615	6.21431
ERS1423013	13233	C8	Backcross offspring	2903160	1997871	68.8171	36.9976	ERS1423204	13619	C36	Backcross offspring	1265215	1.0046e+06	79.4012	18.6036	ERS1423309	13800	C72	Backcross offspring	1426028	929108	65.1536	17.2057
ERS1423014	13237	C8	Backcross offspring	2149385	1.53866e+06	71.5859	28.4936	ERS1423205	13646	C36	Backcross offspring	2381048	1.53243e+06	64.3596	28.3784	ERS1423310	13816	C72	Backcross offspring	4231099	1750947	41.3828	32.4249
ERS1423015	13245	C8	Backcross offspring	1746864	1325370	75.8714	24.5439	ERS1423206	13648	C36	Backcross offspring	284643	243686	85.6113	4.51271	ERS1423311	13833	C72	Backcross offspring	1121406	850420	75.8352	15.7485
ERS1423016	13247	C8	Backcross offspring	1203811	968598	80.461	17.937	ERS1423207	13650	C36	Backcross offspring	3094690	2897943	93.6424	53.6656	ERS1423312	13839	C72	Backcross offspring	954099	757882	79.4344	14.0349
ERS1423017	13258	C8	Backcross offspring	1677465	1.26541e+06	75.4358	23.4335	ERS1423208	13651	C36	Backcross offspring	2724487	2557490	93.8705	47.3609	ERS1423313	13851	C72	Backcross offspring	1331049	1006554	75.6211	18.6399
ERS1423018	13259	C8	Backcross offspring	2600908	1799777	69.198	33.3292	ERS1423209	13635	C37	Stock H. cydno mother	3165897	2921327	92.2749	54.0986	ERS1423314	13891	C72	Backcross offspring	1391981	995782	71.537	18.4404
ERS1423019	13262	C8	Backcross offspring	1784603	1.2103e+06	67.8192	22.413	ERS1423210	13444	C37	F1 hybrid father	4041954	3776781	93.4395	69.9404	ERS1423315	13906	C72	Backcross offspring	1375600	1.09728e+06	79.7672	20.32
ERS1423020	13264	C8	Backcross offspring	1727986	1349901	78.1199	24.9982	ERS1423211	13552	C37	Backcross offspring	503499	315268	62.6155	5.83831	ERS1423316	13908	C72	Backcross offspring	1466862	860474	58.6609	15.9347
ERS1423021	13266	C8	Backcross offspring	1239754	950167	76.6416	17.5957	ERS1423212	13576	C37	Backcross offspring	1243099	922960	74.2467	17.0918	ERS1423317	13923	C72	Backcross offspring	849058	669564	78.8597	12.3993
ERS1423022	13268	C8	Backcross offspring	1868692	1.27958e+06	68.4748	23.696	ERS1423213	13580	C37	Backcross offspring	1100000	867951	78.9046	16.0732	ERS1423318	13928	C72	Backcross offspring	986068	668106	67.7546	12.3723
ERS1423023	13271	C8	Backcross offspring	1419891	1.16691e+06	82.1833	21.6095	ERS1423214	13590	C37	Backcross offspring	1164987	962108	82.5853	17.8168	ERS1423319	13943	C72	Backcross offspring	1309168	958621	73.2237	17.7522
ERS1423024	13280	C8	Backcross offspring	457773	389322	85.0471	7.20968	ERS1423215	13592	C37	Backcross offspring	1874179	1.35313e+06	72.1984	25.0579	ERS1423320	13964	C72	Backcross offspring	2139932	1518963	70.9818	28.1289
ERS1423025	13297	C8	Backcross offspring	1420692	1142783	80.4385	21.1626	ERS1423216	13608	C37	Backcross offspring	3573789	3325934	93.0646	61.5914	ERS1423321	13981	C72	Backcross offspring	2066539	1368865	66.2395	25.3494
ERS1423026	13300	C8	Backcross offspring	959587	701719	73.1272	12.9948	ERS1423217	13613	C37	Backcross offspring	5033776	4599608	91.3749	85.1779	ERS1423322	13982	C72	Backcross offspring	894853	729770	81.5519	13.5143
ERS1423027	13309	C8	Backcross offspring	1431247	1126940	78.7383	20.8693	ERS1423218	13614	C37	Backcross offspring	1139600	890534	78.1444	16.4914	ERS1423323	13995	C72	Backcross offspring	1423733	992615	69.7192	18.3818
ERS1423028	13327	C8	Backcross offspring	1575796	305713	19.4005	5.66135	ERS1423219	13615	C37	Backcross offspring	929725	712660	76.6528	13.1974	ERS1423324	14003	C72	Backcross offspring	1286277	994222	77.2945	18.4115
ERS1423029	13231	C10	Stock H. cydno mother	2756099	2058447	74.687	38.1194	ERS1423220	13616	C37	Backcross offspring	1309391	836303	63.8696	15.4871	ERS1423325	14004	C72	Backcross offspring	3406645	2322198	68.1667	43.0037
ERS1423030	13164	C10	Backcross offspring	706637	522551	73.949	9.67687	ERS1423221	13634	C37	Backcross offspring	826743	655252	79.2571	12.1343	ERS1423326	14008	C72	Backcross offspring	1619825	1155822	71.3547	21.4041
ERS1423031	13166	C10	Backcross offspring	2596890	1766955	68.0412	32.7214	ERS1423222	13644	C37	Backcross offspring	1349474	1083040	80.2565	20.0563	ERS1423327	14015	C72	Backcross offspring	1124738	853118	75.8503	15.7985
ERS1423032	13169	C10	Backcross offspring	582867	453528	77.8098	8.39866	ERS1423223	13645	C37	Backcross offspring	1360450	1.08447e+06	79.714	20.0828	ERS1423328	14019	C72	Backcross offspring	2686838	2509826	93.4119	46.4783
ERS1423033	13194	C10	Backcross offspring	1203412	986412	81.9679	18.2669	ERS1423224	13647	C37	Backcross offspring	2022928	1380411	68.2383	25.5632	ERS1423329	14022	C72	Backcross offspring	1043802	808526	77.4597	14.9727
ERS1423034	13203	C10	Backcross offspring	1141028	927510	81.2872	17.1761	ERS1423225	13652	C37	Backcross offspring	3125096	2918176	93.3788	54.0403	ERS1423330	14024	C72	Backcross offspring	396608	333231	84.0202	6.17094
ERS1423035	13208	C10	Backcross offspring	725143	545751	75.2612	10.1065	ERS1423226	13653	C37	Backcross offspring	2961287	2783299	93.9895	51.5426	ERS1423331	14040	C72	Backcross offspring	1305469	997058	76.3755	18.464
ERS1423036	13214	C10	Backcross offspring	1045424	778071	74.4264	14.4087	ERS1423227	13654	C37	Backcross offspring	1498532	1412406	94.2526	26.1557	ERS1423332	14042	C72	Backcross offspring	1142876	957849	83.8104	17.7379
ERS1423037	13223	C10	Backcross offspring	2551572	1.54983e+06	60.7401	28.7005	ERS1423228	13656	C37	Backcross offspring	3246366	2.22239e+06	68.4579	41.1554	ERS1423333	14043	C72	Backcross offspring	1249073	975974	78.1359	18.0736
ERS1423038	13224	C10	Backcross offspring	1145013	857058	74.8514	15.8715	ERS1423229	13660	C37	Backcross offspring	907130	753087	83.0186	13.9461	ERS1423334	14054	C72	Backcross offspring	3642344	2435940	66.8784	45.11
ERS1423039	13225	C10	Backcross offspring	744655	598416	80.3615	11.0818	ERS1423230	13673	C37	Backcross offspring	1428725	1169180	81.8338	21.6515	ERS1423335	14056	C72	Backcross offspring	1964965	1841962	93.7402	34.1104
ERS1423040	13234	C10	Backcross offspring	1115549	770478	69.0672	14.2681	ERS1423231	13541	C38	Stock H. cydno mother	4451214	4117889	92.5116	76.2572	ERS1423336	13935	C94	Stock H. cydno mother	2965749	2743381	92.5021	50.8034
ERS1423041	13236	C10	Backcross offspring	1677777	1294567	77.1597	23.9735	ERS1423232	13568	C38	Backcross offspring	857844	686958	80.0795	12.7214	ERS1423337	14000	C94	Backcross offspring	867307	563886	65.0158	10.4423
ERS1423042	13282	C10	Backcross offspring	746995	568308	76.0793	10.5242	ERS1423233	13572	C38	Backcross offspring	846336	662502	78.2789	12.2686	ERS1423338	14001	C94	Backcross offspring	865258	594908	68.7549	11.0168
ERS1423043	13285	C10	Backcross offspring	706201	563321	79.7678	10.4319	ERS1423234	13594	C38	Backcross offspring	924773	745763	80.6428	13.8104	ERS1423339	14035	C94	Backcross offspring	2174400	1.34043e+06	61.6461	24.8228
ERS1423044	13291	C10	Backcross offspring	800273	635832	79.4518	11.7747	ERS1423235	13612	C38	Backcross offspring	1587302	1138526	71.7271	21.0838	ERS1423340	14044	C94	Backcross offspring	3046303	2866547	94.0992	53.0842
ERS1423045	13292	C10	Backcross offspring	392450	328872	83.7998	6.09023	ERS1423236	13618	C38	Backcross offspring	2262025	1.28542e+06	56.826	23.804	ERS1423341	14057	C94	Backcross offspring	1548278	1459264	94.2508	27.0234
ERS1423046	13293	C10	Backcross offspring	807475	636816	78.8651	11.7929	ERS1423237	13649	C38	Backcross offspring	3666309	3415041	93.1466	63.2415	ERS1423342	14155	C94	Backcross offspring	192661	154571	80.2295	2.86243
ERS1423047	13307	C10	Backcross offspring	1405735	1101519	78.3589	20.3985	ERS1423238	13742	C51	Stock H. cydno mother	3008632	2846725	94.6186	52.7171
ERS1423048	13308	C10	Backcross offspring	1043212	858824	82.325	15.9041	ERS1423239	13550	C51	F1 hybrid father	1037940	972471	93.6924	18.0087
ERS1423049	13323	C10	Backcross offspring	1469448	1.16337e+06	79.1703	21.5438	ERS1423240	13655	C51	Backcross offspring	1765202	1257622	71.2452	23.2893
ERS1423050	13353	C10	Backcross offspring	1466441	1.14086e+06	77.798	21.1271	ERS1423241	13658	C51	Backcross offspring	2548580	1584303	62.1641	29.3389
ERS1423051	13118	C11	Stock H. cydno mother	3196004	2.37416e+06	74.2852	43.9659	ERS1423242	13659	C51	Backcross offspring	1782895	1.12239e+06	62.9531	20.785
ERS1423052	13043	C11	F1 hybrid father	1601555	1.28767e+06	80.4014	23.8458	ERS1423243	13661	C51	Backcross offspring	916861	761950	83.1042	14.1102
ERS1423053	13159	C11	Backcross offspring	66633	52882	79.3631	0.979296	ERS1423244	13663	C51	Backcross offspring	1150101	947109	82.3501	17.5391
ERS1423054	13177	C11	Backcross offspring	64194	51723	80.573	0.957833	ERS1423245	13674	C51	Backcross offspring	1679415	1.23545e+06	73.5646	22.8788
ERS1423055	13190	C11	Backcross offspring	1164624	902899	77.5271	16.7204	ERS1423246	13679	C51	Backcross offspring	1362416	1.1079e+06	81.3186	20.5166
ERS1423056	13204	C11	Backcross offspring	1781735	1.44375e+06	81.0308	26.7362	ERS1423247	13682	C51	Backcross offspring	1977077	1535175	77.6487	28.4292
ERS1423057	13239	C11	Backcross offspring	1188747	922410	77.5952	17.0817	ERS1423248	13683	C51	Backcross offspring	2069693	1.50192e+06	72.5671	27.8133
ERS1423058	13120	C14	Stock H. cydno mother	3819441	2.36535e+06	61.9291	43.8027	ERS1423249	13696	C51	Backcross offspring	1607988	1310888	81.5235	24.2757
ERS1423059	13182	C14	Backcross offspring	575859	478223	83.0452	8.85598	ERS1423250	13705	C51	Backcross offspring	732590	587604	80.2092	10.8816
ERS1423060	13187	C14	Backcross offspring	1798144	1355276	75.3708	25.0977	ERS1423251	13734	C51	Backcross offspring	913577	816968	89.4252	15.129
ERS1423061	13202	C14	Backcross offspring	830276	665438	80.1467	12.3229	ERS1423252	13747	C51	Backcross offspring	5341287	5008659	93.7725	92.7529
ERS1423062	13226	C14	Backcross offspring	1177831	928712	78.8493	17.1984	ERS1423253	13755	C51	Backcross offspring	2057589	1934438	94.0148	35.8229
ERS1423063	13244	C14	Backcross offspring	1420674	1102309	77.5906	20.4131	ERS1423254	13756	C51	Backcross offspring	4265391	3929476	92.1246	72.7681
ERS1423064	13251	C14	Backcross offspring	770915	622159	80.704	11.5215	ERS1423255	13757	C51	Backcross offspring	967969	912224	94.241	16.893
ERS1423065	13115	C18	F1 hybrid father	1310785	1.00701e+06	76.825	18.6483	ERS1423256	13775	C51	Backcross offspring	1086575	844272	77.7003	15.6347
ERS1423066	13178	C18	Backcross offspring	1587070	1.29795e+06	81.7827	24.0361	ERS1423257	13776	C51	Backcross offspring	721092	527504	73.1535	9.76859
ERS1423067	13210	C18	Backcross offspring	791448	624906	78.9574	11.5723	ERS1423258	13778	C51	Backcross offspring	940625	885696	94.1604	16.4018
ERS1423068	13218	C18	Backcross offspring	1920385	1397368	72.765	25.8772	ERS1423259	13808	C51	Backcross offspring	1876086	1328015	70.7865	24.5929
ERS1423069	13232	C18	Backcross offspring	1429693	1154196	80.7303	21.374	ERS1423260	13810	C51	Backcross offspring	730182	575397	78.8019	10.6555
ERS1423070	13249	C18	Backcross offspring	890433	658536	73.9568	12.1951	ERS1423261	13814	C51	Backcross offspring	4150287	3880259	93.4938	71.8566
ERS1423071	13260	C18	Backcross offspring	735589	614492	83.5373	11.3795	ERS1423262	13869	C51	Backcross offspring	1168849	906841	77.5841	16.7934
ERS1423072	13263	C18	Backcross offspring	710066	575658	81.0711	10.6603	ERS1423263	13914	C51	Backcross offspring	1603775	1176319	73.3469	21.7837
ERS1423073	13265	C18	Backcross offspring	749450	629848	84.0414	11.6639	ERS1423264	13946	C51	Backcross offspring	1679587	1.07264e+06	63.8631	19.8636
ERS1423074	13272	C18	Backcross offspring	2443029	1.74788e+06	71.5456	32.3682	ERS1423265	13947	C51	Backcross offspring	1088728	784960	72.0988	14.5363
ERS1423075	13273	C18	Backcross offspring	1246479	998256	80.0861	18.4862
ERS1423076	13277	C18	Backcross offspring	615342	457786	74.3954	8.47752
ERS1423077	13279	C18	Backcross offspring	756140	563496	74.5227	10.4351
ERS1423078	13281	C18	Backcross offspring	1186322	927442	78.1779	17.1748
ERS1423079	13283	C18	Backcross offspring	1212805	973566	80.274	18.029
ERS1423080	13284	C18	Backcross offspring	1518678	1.14877e+06	75.6427	21.2735
ERS1423081	13287	C18	Backcross offspring	1065621	891092	83.6219	16.5017
ERS1423082	13288	C18	Backcross offspring	458973	316201	68.8932	5.85557
ERS1423083	13289	C18	Backcross offspring	483272	292152	60.4528	5.41021
ERS1423084	13290	C18	Backcross offspring	1258962	1005670	79.8809	18.6235
ERS1423085	13294	C18	Backcross offspring	1318401	1075599	81.5836	19.9185
ERS1423086	13295	C18	Backcross offspring	807547	649257	80.3987	12.0233
ERS1423087	13296	C18	Backcross offspring	1355128	1039726	76.7253	19.2542
ERS1423088	13299	C18	Backcross offspring	1248936	964734	77.2445	17.8655
ERS1423089	13301	C18	Backcross offspring	2064296	1.35111e+06	65.4514	25.0206
ERS1423090	13303	C18	Backcross offspring	1472965	1.13761e+06	77.2328	21.0669
ERS1423091	13305	C18	Backcross offspring	1330654	1.04034e+06	78.1826	19.2655
ERS1423092	13310	C18	Backcross offspring	1544108	1216393	78.7764	22.5258
ERS1423093	13311	C18	Backcross offspring	807230	669400	82.9256	12.3963
ERS1423094	13312	C18	Backcross offspring	1340721	1.04502e+06	77.945	19.3523
ERS1423095	13317	C18	Backcross offspring	581081	474308	81.6251	8.78348
ERS1423096	13318	C18	Backcross offspring	1445943	1.16762e+06	80.7518	21.6227
ERS1423097	13319	C18	Backcross offspring	1552086	1260466	81.2111	23.342
ERS1423098	13321	C18	Backcross offspring	2313443	1.53588e+06	66.3893	28.4422
ERS1423099	13322	C18	Backcross offspring	1394767	1166879	83.6612	21.6089
ERS1423100	13324	C18	Backcross offspring	661085	532036	80.4793	9.85253
ERS1423101	13325	C18	Backcross offspring	281191	230834	82.0915	4.2747
ERS1423102	13326	C18	Backcross offspring	5016249	2996951	59.7449	55.4991
ERS1423103	13331	C18	Backcross offspring	767261	626333	81.6323	11.5988
ERS1423104	13333	C18	Backcross offspring	1254056	978434	78.0215	18.1191
ERS1423105	13337	C18	Backcross offspring	812712	635960	78.2516	11.777
ERS1423106	13339	C18	Backcross offspring	768391	585274	76.1688	10.8384
ERS1423107	13340	C18	Backcross offspring	1215001	954136	78.5297	17.6692
ERS1423108	13341	C18	Backcross offspring	2366072	906765	38.3236	16.7919
ERS1423109	13342	C18	Backcross offspring	1324577	1085758	81.9702	20.1066
ERS1423110	13344	C18	Backcross offspring	1329607	1099111	82.6644	20.3539
ERS1423111	13365	C18	Backcross offspring	677684	554166	81.7735	10.2623
ERS1423112	13397	C18	Backcross offspring	1286282	873445	67.9046	16.1749
ERS1423113	13398	C18	Backcross offspring	732828	590933	80.6373	10.9432
ERS1423114	13256	C20	Stock H. cydno mother	3898370	2.55295e+06	65.4875	47.2768
ERS1423115	13302	C20	Backcross offspring	405626	343168	84.6021	6.35496
ERS1423116	13320	C20	Backcross offspring	774869	617914	79.7444	11.4429
ERS1423117	13332	C20	Backcross offspring	1602773	1.23606e+06	77.1202	22.89
ERS1423118	13363	C23	Stock H. cydno mother	1627014	1.23092e+06	75.6551	22.7948
ERS1423119	13255	C23	F1 hybrid father	2952512	2011689	68.1348	37.2535
ERS1423120	13347	C23	Backcross offspring	1199885	997077	83.0977	18.4644
ERS1423121	13348	C23	Backcross offspring	1729415	1401980	81.0667	25.9626
ERS1423122	13350	C23	Backcross offspring	1510949	1.24348e+06	82.2978	23.0274
ERS1423123	13352	C23	Backcross offspring	316404	268272	84.788	4.96801
ERS1423124	13354	C23	Backcross offspring	1340503	1053203	78.5677	19.5038
ERS1423125	13355	C23	Backcross offspring	2098940	1366384	65.0988	25.3034
ERS1423126	13357	C23	Backcross offspring	882296	747002	84.6657	13.8334
ERS1423127	13358	C23	Backcross offspring	1227649	998543	81.3378	18.4915
ERS1423128	13360	C23	Backcross offspring	9817	7929	80.7681	0.146833
ERS1423129	13366	C23	Backcross offspring	895458	723157	80.7583	13.3918
ERS1423130	13368	C23	Backcross offspring	1272335	980354	77.0516	18.1547
ERS1423131	13370	C23	Backcross offspring	487114	405447	83.2345	7.50828
ERS1423132	13373	C23	Backcross offspring	638895	415656	65.0587	7.69734
ERS1423133	13374	C23	Backcross offspring	1980028	1475723	74.5304	27.3282
ERS1423134	13375	C23	Backcross offspring	1611110	1.30904e+06	81.251	24.2415
ERS1423135	13377	C23	Backcross offspring	426827	323004	75.6756	5.98156
ERS1423136	13378	C23	Backcross offspring	1036629	827813	79.8562	15.3299
ERS1423137	13382	C23	Backcross offspring	857869	658861	76.8021	12.2011
ERS1423138	13383	C23	Backcross offspring	871360	571912	65.6344	10.591
ERS1423139	13384	C23	Backcross offspring	915871	780646	85.2354	14.4564
ERS1423140	13387	C23	Backcross offspring	841911	693851	82.4138	12.8491
ERS1423141	13389	C23	Backcross offspring	1112756	923586	82.9999	17.1034
ERS1423142	13390	C23	Backcross offspring	1313215	1078275	82.1096	19.9681
ERS1423143	13391	C23	Backcross offspring	547715	433459	79.1395	8.02702
ERS1423144	13394	C23	Backcross offspring	1405968	1.09119e+06	77.6111	20.2072
ERS1423145	13395	C23	Backcross offspring	1082181	897443	82.9291	16.6193
ERS1423146	13400	C23	Backcross offspring	1443148	1106421	76.6672	20.4893
ERS1423147	13402	C23	Backcross offspring	876236	719039	82.06	13.3155
ERS1423148	13403	C23	Backcross offspring	1331533	1.009e+06	75.7775	18.6852
ERS1423149	13408	C23	Backcross offspring	883820	651944	73.7643	12.073
ERS1423150	13409	C23	Backcross offspring	894079	721286	80.6737	13.3572
ERS1423151	13410	C23	Backcross offspring	936627	754776	80.5844	13.9773
ERS1423152	13429	C23	Backcross offspring	1181584	925896	78.3606	17.1462
ERS1423153	13270	C24	Stock H. cydno mother	1975525	1.4041e+06	71.0746	26.0018
ERS1423154	13338	C24	Backcross offspring	1603473	1095668	68.3309	20.2901
ERS1423155	13349	C24	Backcross offspring	1582838	1244469	78.6226	23.0457
ERS1423156	13351	C24	Backcross offspring	1283279	1056147	82.3007	19.5583
ERS1423157	13356	C24	Backcross offspring	1348586	1076236	79.8048	19.9303
ERS1423158	13359	C24	Backcross offspring	1880873	1447804	76.9751	26.8112
ERS1423159	13369	C24	Backcross offspring	1568364	1274195	81.2436	23.5962
ERS1423160	13371	C24	Backcross offspring	1807900	1.36407e+06	75.4506	25.2606

## Sheet: Table S4 - Table S4. SNP and ma
Table S4. SNP and marker information for within-species crosses
				H. melpomene			H. cydno
Data Type	Method Step (see Methods for details)	Script / Lep-MAP2 Module	Output	Cross 1 (MEL1)	Cross 2 (MEL3)	Cross 3 (MEL4)	Cross 1(CYDA)	Cross 2 (CYDB)	Cross 3 (CYDE)
SNPs	1	pileupParser, pileup2posterior	SNPs with genotype posteriors	360797	377016	805570	252660	219634	263296
	2	ParentCall	Informative SNPs with missing parental genotypes filled	145482	254718	267197	173145	130295	201684
	3	Filtering	SNPs with at most 1% chance of segregation distortion	59272	107634	129433	70016	61941	84725
	5	OutputData	SNPs in clusters of size 3 or more	55692	101914	123855	65928	58043	80677
	6	SeparateChromosomes	SNPs initially assigned to chromosomes	55442	101486	123564	65723	57639	80458
	9	assign_snps_to_markers	Final total SNPs	74475	126108	146452	80897	66158	101820
	9	assign_snps_to_markers	Final paternal SNPs	29592	47509	56743	27855	26934	35502
	9	assign_snps_to_markers	Final maternal SNPs	44883	78599	89709	53042	39224	66318
Markers	4	SeparateIdenticals	Clusters of SNPs with identical segregation patterns	4057	6525	6484	4587	4563	4606
	5	OutputData	Clusters with 3 or more SNPs	2267	3665	3695	2543	2614	2582
	7	OrderMarkers	Initial paternal markers	987	1343	1206	1095	938	1156
	8	clean_Lep-MAP_output	Cleaned paternal markers	719	929	876	718	619	867
	9	assign_snps_to_markers	Final paternal markers	885	1086	987	859	736	1029
			Mean SNPs per paternal marker	34.1	44.9	59.9	33.4	37.5	35.5
			Mean SNPs per chromosome print	2040.1	3572.7	4271.9	2525.8	1867.8	3158
			Mean distance between paternal SNPs (bp)	9199.5	5729	4796.7	9768.1	10107	7668.8
			Mean distance between neighbouring SNPs distinguished by at least 1 crossover (bp)	79823.2	51560.5	55652.5	61129.4	70398.9	54246.7

## Sheet: Table S5 - Table S5. SNP and ma
Table S5. SNP and marker information for hybrid crosses
Data Type	Method Step (see Methods for details)	Script / Lep-MAP3 Module	Output	Hybrids
SNPs	1	pileupParser, pileup2posterior	SNPs with genotype posteriors	139308
	2	ParentCallGrandparents	Informative SNPs with missing parental genotypes filled	69032
	3	Filtering2	SNPs with at most 0.1% chance of segregation distortion	69020
	4	SeparateChromosomes2	SNPs initially assigned to chromosomes	21602
	5	OrderMarkers2	Final paternal SNPs	20400
Markers	5	OrderMarkers2	Final paternal markers	2438
			Mean SNPs per paternal marker	8.37
			Mean distance between paternal SNPs (bp)	13642.4
			Mean distance between neighbouring SNPs distinguished by at least 1 crossover (bp)	79396.9

## Sheet: Table S6 - Table S6. Counts of 
Table S6. Counts of raw and filtered PBHoney candidate inversions
Inversion count	All	Melpomene females	Melpomene males	Cydno females	Cydno males
PBHoney raw inversions	1444	603	241	490	110
PBHoney inversion spans a recombination	438	179	71	148	40
PBHoney inversion within recombination gap	1006	424	170	342	70
Trio scaffold spans PBHoney inversion by 50% of the inversion length on either side	344	192	56	89	7
PBHoney inversion shorter than 1kb	199	72	28	79	20
Remaining raw candidates	463	160	86	174	43
Additional low depth candidates overlapping remaining candidates	173	41	47	44	41
Total retained candidates	636	201	133	218	84

## Sheet: Table S7 - Table S7. Locations 
Table S7. Locations of candidate inversions
Species	Evidence	Chromosome	Start	End	Length
Heliconius cydno	Split reads and trio assembly	1	68395	78714	10319
		1	413373	414531	1158
		10	17104211	17111495	7284
		10	17723714	17743960	20246
		11	1591223	1593211	1988
		12	62575	66060	3485
		12	4715689	4766443	50754
		15	3407592	3409052	1460
		18	8325130	8339287	14157
		19	4539917	4551635	11718
		19	15841018	15845503	4485
		21	7642489	7646318	3829
		21	9127380	9128762	1382
Heliconius cydno	Split reads only	1	2531770	2533186	1416
		1	4220146	4225240	5094
		1	10795223	10796985	1762
		1	14889019	14890172	1153
		1	14941115	14944046	2931
		2	2570843	2609472	38629
		2	6804933	6806117	1184
		3	4034707	4037737	3030
		4	4240449	4267122	26673
		4	5233691	5236415	2724
		5	6591563	6593727	2164
		5	8543314	8545995	2681
		5	9838829	9840107	1278
		6	3749104	3822560	73456
		6	8117855	8119682	1827
		7	223636	225732	2096
		7	11160383	11162116	1733
		7	11307382	11310707	3325
		8	5434691	5436571	1880
		9	5606971	5608428	1457
		9	5720225	5721571	1346
		10	1591753	1593580	1827
		10	8935563	8940119	4556
		10	9912452	9913463	1011
		12	394118	396170	2052
		12	2146543	2148441	1898
		12	4050086	4115262	65176
		12	7044826	7063847	19021
		12	13239930	13241268	1338
		13	3223971	3225000	1029
		13	7797649	7798781	1132
		13	13404751	13407413	2662
		15	3448463	3458711	10248
		16	8546548	8549595	3047
		17	8311130	8347985	36855
		17	8713062	8717285	4223
		18	84735	352453	267718
		18	6781025	6782889	1864
		18	9011979	9395600	383621
		18	9878041	9880380	2339
		18	12419173	12421878	2705
		19	2364961	2367037	2076
		19	5356743	5362015	5272
		19	7488551	7500071	11520
		19	14395146	14398316	3170
		20	108993	114506	5513
		20	2253011	2273427	20416
		20	13765876	13796691	30815
		21	3047032	3245254	198222
		21	4079119	4106388	27269
		21	9224007	9225954	1947
		21	10639430	10641196	1766
H. melpomene	Split reads and trio assembly	1	14948619	14961304	12685
		3	2648648	2653547	4899
		3	4437410	4440454	3044
		6	2951412	2976121	24709
		8	7545480	7552163	6683
		12	15470220	15471323	1103
		13	17105785	17110173	4388
		19	11416068	11418650	2582
		20	7791069	7793656	2587
H. melpomene	Split reads only	1	5621278	5624926	3648
		1	10666852	10681164	14312
		2	159089	192572	33483
		2	3542101	3544250	2149
		3	8728410	8755354	26944
		5	3579377	3580455	1078
		6	745400	748837	3437
		6	6337896	6338954	1058
		6	11791325	11794475	3150
		6	12227392	12232305	4913
		6	13494052	13496828	2776
		7	11329621	11331268	1647
		8	5067326	5068480	1154
		8	6523772	6527557	3785
		8	7527674	7528767	1093
		10	1572	4188	2616
		11	3360212	3363262	3050
		11	10251195	10255152	3957
		11	10767899	10769396	1497
		12	2926301	3358341	432040
		12	9426262	9428628	2366
		12	16231597	16264077	32480
		13	278905	282178	3273
		13	7753623	7758153	4530
		13	9539221	9540247	1026
		13	15091566	15096013	4447
		14	8044607	8046391	1784
		14	8335303	8336417	1114
		14	8621990	8667926	45936
		16	8342873	8343973	1100
		17	1735276	1737596	2320
		17	3651824	3654255	2431
		17	10832973	10835295	2322
		18	449534	912071	462537
		18	4274576	4278785	4209
		18	8553824	8555636	1812
		18	8734050	8735573	1523
		18	11187812	11191813	4001
		19	11079805	11080995	1190
		19	15335952	15337010	1058
		21	2265210	2308641	43431
		21	2317157	2370251	53094
		21	3931123	3933920	2797
		21	4189153	4190774	1621
		21	6577628	6578669	1041
		21	10331640	10385264	53624
Both species	Split reads and trio assembly	1	10360301	10365778	5477
		1	14962752	14973322	10570
		1	16487341	16542574	55233
		2	1188560	1190840	2280
		3	353023	385058	32035
		3	1365803	1373849	8046
		3	4737595	4750277	12682
		4	2936028	2943756	7728
		4	7612783	7621020	8237
		4	8072084	8117521	45437
		4	8166940	8226938	59998
		4	8313082	8414060	100978
		6	2666098	2673869	7771
		6	5645616	5653220	7604
		6	8134162	8216580	82418
		6	10535742	10545265	9523
		7	5852016	5917323	65307
		8	195214	289386	94172
		8	354914	417082	62168
		8	4020063	4030411	10348
		9	1626888	1723424	96536
		10	5168339	5178481	10142
		11	692712	713413	20701
		11	4914362	4923702	9340
		11	11679350	11754778	75428
		12	16061908	16064983	3075
		13	3267610	3300591	32981
		13	5070844	5260982	190138
		13	9628692	9647323	18631
		14	2638422	2718701	80279
		14	2771319	2941486	170167
		14	3808130	4247772	439642
		14	4968115	4986308	18193
		15	4234252	4265676	31424
		15	5300151	5315557	15406
		15	6156096	6434301	278205
		15	9564542	9857364	292822
		17	7637414	7645734	8320
		19	8914806	8928920	14114
		19	13529043	13589180	60137
		20	9669059	9707506	38447
		21	11102583	11152732	50149
Both species	Split reads only	1	3216583	3218359	1776
		2	6488272	6493008	4736
		3	679538	710261	30723
		3	3344748	3355529	10781
		3	5281225	5283843	2618
		4	7597645	7599281	1636
		6	11357644	11413520	55876
		7	4407269	4412805	5536
		9	1415736	1552529	136793
		11	8376219	8383594	7375
		15	2931716	2979394	47678
		15	5192424	5200660	8236
		16	5346233	5348484	2251
		17	10902648	11013109	110461
		17	13405007	13409986	4979
		18	16477497	16485066	7569
		21	0	105471	105471
Both species	Split reads in one species, trio assembly in both	2	1398285	1401863	3578
		4	8026473	8035209	8736
		7	1077916	1085966	8050
		9	5494681	5497087	2406
		10	14013409	14022936	9527
		17	9024545	9030194	5649

## Sheet: Table S8 - Table S8. Locations 
Table S8. Locations of known trait loci
Locus	Chromosome	Chromosome Start	Chromosome End	Scaffold	Scaffold Start	Scaffold End
K	1	13138351	14704161	Hmel201011	1158037	2723847
Ac	10	2888843	3406641	Hmel210004	1378480	1896278
Yb/Sb/N	15	837217	2132382	Hmel215006	560859	1856024
BD	18	1047846	1245840	Hmel218003	694672	892666
melp Peru: outlier	6	12860138	13040379	Hmel206021	1	180242
melp Peru: assoc alt (D gen); outlier - melp Ecuador: outlier	18	2787424	3783150	Hmel218005	1	995727
melp Peru: assoc spot 8	20	4444093	4785048	Hmel220005	1135057	1476012
